# Supplementary material for: Association between Food Sources of Free Sugars and Weight Status among Children and Adolescents in Japan: The 2016 National Health and Nutrition Survey, Japan
Source: Nutrients. 2022 Sep 4;14(17):3659. doi: 10.3390/nu14173659 (PMC9460394; doi:10.3390/nu14173659)
Supplement: Supplementary file 1 [file nutrients-14-03659-s001.zip]

Archive with 1 entries (1 files):
- nutrients-1878285-supplementary.pdf
